# Supplementary material for: High-Throughput Genotyping of CRISPR/Cas Edited Cells in 96-Well Plates
Source: Methods Protoc. 2018 Aug 1;1(3):29. doi: 10.3390/mps1030029 (PMC6481090; doi:10.3390/mps1030029)
Supplement: Supplementary file 1 [file mps-01-00029-s001.zip]

Archive with 1 entries (1 files):
- mps-327001-supplementary.xlsx
