# Supplementary material for: High-Throughput Genotyping of CRISPR/Cas Edited Cells in 96-Well Plates
Source: Methods Protoc. 2018 Aug 1;1(3):29. doi: 10.3390/mps1030029 (PMC6481090; doi:10.3390/mps1030029)
Supplement: Supplementary file 1 [file mps-01-00029-s001.zip › mps-327001-supplementary.xlsx]

## Sheet: Sheet1
	Forward primer	Reverse Primer
Locus 1	GTAAAACGACGGCCAGTCTGACCCTCCTTCCATCTGT	AGCGGATAACAATTTCACACAGGACAACCAAGACTCCATTCCTCTC
Locus 2	GTAAAACGACGGCCAGTCTCCAGATGCTGAGCGAATAA	AGCGGATAACAATTTCACACAGGAGGAACCCTCTGAGTTGTTTCT
Locus 3	GTAAAACGACGGCCAGTCAGTCCAAGGACCTGCTTATC	AGCGGATAACAATTTCACACAGGAGTGCCTACCCTCAGGAATTT
Locus 4	GTAAAACGACGGCCAGTGCCTTGAAGAGGGAATAATCTAAAC	AGCGGATAACAATTTCACACAGGACCATTCCTTGCTTATCTACAAGTT
Locus 5	GTAAAACGACGGCCAGTGGAAAGCTGAGACACAATAGGA	AGCGGATAACAATTTCACACAGGATTACTTGTCGAACCCAGAAGAC
Locus 6	GTAAAACGACGGCCAGTTCCTCCACAGGCTGAGTGTA	AGCGGATAACAATTCACACAGGAGATCTGCCAACCTCGACCTC
